# Supplementary material for: Allosteric mechanism of signal transduction in the two-component system histidine kinase PhoQ
Source: eLife. 2021 Dec 14;10:e73336. doi: 10.7554/eLife.73336 (PMC8719878; doi:10.7554/eLife.73336)
Supplement: Figure 2—source data 1. [file elife-73336-fig2-data1.zip]

Archive with 48 entries (45 files):
- Figure 2C data/
- Figure 2C data/E232A_2.txt
- __MACOSX/
- __MACOSX/Figure 2C data/
- __MACOSX/Figure 2C data/._E232A_2.txt
- Figure 2C data/E232A_1.txt
- __MACOSX/Figure 2C data/._E232A_1.txt
- Figure 2C data/E261F_2.txt
- __MACOSX/Figure 2C data/._E261F_2.txt
- Figure 2C data/E261F_1.txt
- __MACOSX/Figure 2C data/._E261F_1.txt
- Figure 2C data/L254A_2.txt
- __MACOSX/Figure 2C data/._L254A_2.txt
- Figure 2C data/L254A_1.txt
- __MACOSX/Figure 2C data/._L254A_1.txt
- Figure 2C data/Y60C_8.txt
- __MACOSX/Figure 2C data/._Y60C_8.txt
- Figure 2C data/Y60C_9.txt
- __MACOSX/Figure 2C data/._Y60C_9.txt
- Figure 2C data/S217W.txt
- __MACOSX/Figure 2C data/._S217W.txt
- Figure 2C data/Y60C_7.txt
- __MACOSX/Figure 2C data/._Y60C_7.txt
- Figure 2C data/E233A_1.txt
- __MACOSX/Figure 2C data/._E233A_1.txt
- Figure 2C data/Y265A.txt
- __MACOSX/Figure 2C data/._Y265A.txt
- Figure 2C data/Y60C_6.txt
- __MACOSX/Figure 2C data/._Y60C_6.txt
- Figure 2C data/Y60C_4.txt
- __MACOSX/Figure 2C data/._Y60C_4.txt
- Figure 2C data/E233A_2.txt
- __MACOSX/Figure 2C data/._E233A_2.txt
- Figure 2C data/Y60C_5.txt
- __MACOSX/Figure 2C data/._Y60C_5.txt
- Figure 2C data/Y60C_1.txt
- __MACOSX/Figure 2C data/._Y60C_1.txt
- Figure 2C data/Y60C_2.txt
- __MACOSX/Figure 2C data/._Y60C_2.txt
- Figure 2C data/V191W.txt
- __MACOSX/Figure 2C data/._V191W.txt
- Figure 2C data/Y60C_3.txt
- __MACOSX/Figure 2C data/._Y60C_3.txt
- Figure 2C data/A213W_1.txt
- __MACOSX/Figure 2C data/._A213W_1.txt
- Figure 2C data/A213W_2.txt
- __MACOSX/Figure 2C data/._A213W_2.txt
- __MACOSX/._Figure 2C data
