# Supplementary material for: Allosteric mechanism of signal transduction in the two-component system histidine kinase PhoQ
Source: eLife. 2021 Dec 14;10:e73336. doi: 10.7554/eLife.73336 (PMC8719878; doi:10.7554/eLife.73336)
Supplement: Figure 2—source data 1. [file elife-73336-fig2-data1.zip › Figure 2C data/L254A_2.txt]

mg	activity	crosslink
0.0001	0	0.90
0.0004	0	0.93
0.0016	0	0.9
0.0064	0	.55
0.0256	0	.21
