# Supplementary material for: Allosteric mechanism of signal transduction in the two-component system histidine kinase PhoQ
Source: eLife. 2021 Dec 14;10:e73336. doi: 10.7554/eLife.73336 (PMC8719878; doi:10.7554/eLife.73336)
Supplement: Figure 2—source data 1. [file elife-73336-fig2-data1.zip › Figure 2C data/S217W.txt]

#this is a comment
#this is also a comment
group=S217W, S217W_TM7Gly, S217W_Hamp7Gly
name=S217W
global_vars=s, k3, kd, kss, a2, k1
group_global_vars=k2, a1
local_vars=
initial_guess=s:1, k1:1e2, k2:1e1, a1:1e-2, a2:1e-5, k3:10, kd:1e-5, kss:1e-2
bounds=s:[.01 1e8], k1:[1e-5 1e5], k2:[1e-5 1e5], k3:[1e-5 1e5], kd:[1e-8 1e2], kss:[1e-8 1e2], a1:[1e-5 1e5], a2:[1e-8 1e2]
mg, activity, crosslink
0.0001, 33, 0.96
0.0004, 32, 0.96
0.0016, 52, 0.91
0.0064, 46, 0.56
0.0256, 30, 0.33
