# Supplementary material for: Allosteric mechanism of signal transduction in the two-component system histidine kinase PhoQ
Source: eLife. 2021 Dec 14;10:e73336. doi: 10.7554/eLife.73336 (PMC8719878; doi:10.7554/eLife.73336)
Supplement: Figure 2—source data 1. [file elife-73336-fig2-data1.zip › Figure 2C data/Y60C_1.txt]

mg	activity	crosslink
0.0001	77	.96
0.0004	73	.92
0.0016	30	.78
0.0064	4	.39
0.0256	0	.14
