# Supplementary material for: Allosteric mechanism of signal transduction in the two-component system histidine kinase PhoQ
Source: eLife. 2021 Dec 14;10:e73336. doi: 10.7554/eLife.73336 (PMC8719878; doi:10.7554/eLife.73336)
Supplement: Figure 3—source data 1. [file elife-73336-fig3-data1.zip]

Archive with 32 entries (29 files):
- Figure 4 data/
- Figure 4 data/Y60C_Hamp7Gly_2.txt
- __MACOSX/
- __MACOSX/Figure 4 data/
- __MACOSX/Figure 4 data/._Y60C_Hamp7Gly_2.txt
- Figure 4 data/Y60C_Hamp7Gly_3.txt
- __MACOSX/Figure 4 data/._Y60C_Hamp7Gly_3.txt
- Figure 4 data/Y60C_Hamp7Gly_1.txt
- __MACOSX/Figure 4 data/._Y60C_Hamp7Gly_1.txt
- Figure 4 data/Y60C_8.txt
- __MACOSX/Figure 4 data/._Y60C_8.txt
- Figure 4 data/Y60C_TM7Gly_2.txt
- __MACOSX/Figure 4 data/._Y60C_TM7Gly_2.txt
- Figure 4 data/Y60C_9.txt
- __MACOSX/Figure 4 data/._Y60C_9.txt
- Figure 4 data/Y60C_TM7Gly_1.txt
- __MACOSX/Figure 4 data/._Y60C_TM7Gly_1.txt
- Figure 4 data/Y60C_7.txt
- __MACOSX/Figure 4 data/._Y60C_7.txt
- Figure 4 data/Y60C_6.txt
- __MACOSX/Figure 4 data/._Y60C_6.txt
- Figure 4 data/Y60C_4.txt
- __MACOSX/Figure 4 data/._Y60C_4.txt
- Figure 4 data/Y60C_5.txt
- __MACOSX/Figure 4 data/._Y60C_5.txt
- Figure 4 data/Y60C_1.txt
- __MACOSX/Figure 4 data/._Y60C_1.txt
- Figure 4 data/Y60C_2.txt
- __MACOSX/Figure 4 data/._Y60C_2.txt
- Figure 4 data/Y60C_3.txt
- __MACOSX/Figure 4 data/._Y60C_3.txt
- __MACOSX/._Figure 4 data
