# Supplementary material for: Allosteric mechanism of signal transduction in the two-component system histidine kinase PhoQ
Source: eLife. 2021 Dec 14;10:e73336. doi: 10.7554/eLife.73336 (PMC8719878; doi:10.7554/eLife.73336)
Supplement: Figure 3—source data 1. [file elife-73336-fig3-data1.zip › Figure 4 data/Y60C_Hamp7Gly_2.txt]

mg	activity	crosslink
0.0001	64	.97
0.0004	66	.97
0.0016	77	.41
0.0064	67	.03
0.0256	63	.04
