# Supplementary material for: Allosteric mechanism of signal transduction in the two-component system histidine kinase PhoQ
Source: eLife. 2021 Dec 14;10:e73336. doi: 10.7554/eLife.73336 (PMC8719878; doi:10.7554/eLife.73336)
Supplement: Figure 4—source data 1. [file elife-73336-fig4-data1.zip]

Archive with 20 entries (17 files):
- Figure 4 data/
- Figure 4 data/BaeS_TM_gly7
- __MACOSX/
- __MACOSX/Figure 4 data/
- __MACOSX/Figure 4 data/._BaeS_TM_gly7
- Figure 4 data/CpxA_FL
- __MACOSX/Figure 4 data/._CpxA_FL
- Figure 4 data/CpxA_TM_gly7
- __MACOSX/Figure 4 data/._CpxA_TM_gly7
- Figure 4 data/CpxA_FL+Brilacidin
- __MACOSX/Figure 4 data/._CpxA_FL+Brilacidin
- Figure 4 data/.DS_Store
- __MACOSX/Figure 4 data/._.DS_Store
- Figure 4 data/BaeS_FL
- __MACOSX/Figure 4 data/._BaeS_FL
- Figure 4 data/CpxA_HAMP_gly7
- __MACOSX/Figure 4 data/._CpxA_HAMP_gly7
- Figure 4 data/BaeS_HAMP_gly7
- __MACOSX/Figure 4 data/._BaeS_HAMP_gly7
- __MACOSX/._Figure 4 data
