# Supplementary material for: Allosteric mechanism of signal transduction in the two-component system histidine kinase PhoQ
Source: eLife. 2021 Dec 14;10:e73336. doi: 10.7554/eLife.73336 (PMC8719878; doi:10.7554/eLife.73336)
Supplement: Figure 8—source data 1. [file elife-73336-fig8-data1.zip]

Archive with 116 entries (113 files):
- data/
- data/E232A_2.txt
- __MACOSX/
- __MACOSX/data/
- __MACOSX/data/._E232A_2.txt
- data/S217W_TM7Gly.txt
- __MACOSX/data/._S217W_TM7Gly.txt
- data/E55A.txt
- __MACOSX/data/._E55A.txt
- data/R269L.txt
- __MACOSX/data/._R269L.txt
- data/E232A_1.txt
- __MACOSX/data/._E232A_1.txt
- data/E55S.txt
- __MACOSX/data/._E55S.txt
- data/.DS_Store
- __MACOSX/data/._.DS_Store
- data/S43W.txt
- __MACOSX/data/._S43W.txt
- data/E261F_2.txt
- __MACOSX/data/._E261F_2.txt
- data/E261F_1.txt
- __MACOSX/data/._E261F_1.txt
- data/E232A_Hamp7Gly.txt
- __MACOSX/data/._E232A_Hamp7Gly.txt
- data/R256A.txt
- __MACOSX/data/._R256A.txt
- data/Y60C_Hamp7Gly_2.txt
- __MACOSX/data/._Y60C_Hamp7Gly_2.txt
- data/N255A_Hamp7Gly.txt
- __MACOSX/data/._N255A_Hamp7Gly.txt
- data/A225F.txt
- __MACOSX/data/._A225F.txt
- data/Y60C_Hamp7Gly_3.txt
- __MACOSX/data/._Y60C_Hamp7Gly_3.txt
- data/L254A_2.txt
- __MACOSX/data/._L254A_2.txt
- data/Y60C_Hamp7Gly_1.txt
- __MACOSX/data/._Y60C_Hamp7Gly_1.txt
- data/N240A.txt
- __MACOSX/data/._N240A.txt
- data/Y265A_SHelix7Gly.txt
- __MACOSX/data/._Y265A_SHelix7Gly.txt
- data/L210A.txt
- __MACOSX/data/._L210A.txt
- data/L254A_1.txt
- __MACOSX/data/._L254A_1.txt
- data/Y60C_8.txt
- __MACOSX/data/._Y60C_8.txt
- data/Y60C_TM7Gly_2.txt
- __MACOSX/data/._Y60C_TM7Gly_2.txt
- data/R236A.txt
- __MACOSX/data/._R236A.txt
- data/Y60C_9.txt
- __MACOSX/data/._Y60C_9.txt
- data/Y60C_TM7Gly_1.txt
- __MACOSX/data/._Y60C_TM7Gly_1.txt
- data/S217W.txt
- __MACOSX/data/._S217W.txt
- data/Y60C_7.txt
- __MACOSX/data/._Y60C_7.txt
- data/E233A_1.txt
- __MACOSX/data/._E233A_1.txt
- data/L224A.txt
- __MACOSX/data/._L224A.txt
- data/Y265A.txt
- __MACOSX/data/._Y265A.txt
- data/Y40W.txt
- __MACOSX/data/._Y40W.txt
- data/Y60C_6.txt
- __MACOSX/data/._Y60C_6.txt
- data/Y60C_4.txt
- __MACOSX/data/._Y60C_4.txt
- data/E233A_2.txt
- __MACOSX/data/._E233A_2.txt
- data/Y265A_TM7Gly.txt
- __MACOSX/data/._Y265A_TM7Gly.txt
- data/Y60C_5.txt
- __MACOSX/data/._Y60C_5.txt
- data/I207A.txt
- __MACOSX/data/._I207A.txt
- data/N255A.txt
- __MACOSX/data/._N255A.txt
- data/Y60C_1.txt
- __MACOSX/data/._Y60C_1.txt
- data/L224F.txt
- __MACOSX/data/._L224F.txt
- data/Y60C_SHelix7Gly_2.txt
- __MACOSX/data/._Y60C_SHelix7Gly_2.txt
- data/Y60C_2.txt
- __MACOSX/data/._Y60C_2.txt
- data/Y60C_SHelix7Gly_1.txt
- __MACOSX/data/._Y60C_SHelix7Gly_1.txt
- data/V191W.txt
- __MACOSX/data/._V191W.txt
- data/Y60C_3.txt
- __MACOSX/data/._Y60C_3.txt
- data/R245F.txt
- __MACOSX/data/._R245F.txt
- data/Y60C_Hamp4Gly_1.txt
- __MACOSX/data/._Y60C_Hamp4Gly_1.txt
- data/S217W_Hamp7Gly.txt
- __MACOSX/data/._S217W_Hamp7Gly.txt
- data/L258A.txt
- __MACOSX/data/._L258A.txt
- data/A213W_1.txt
- __MACOSX/data/._A213W_1.txt
- data/Y60C_Hamp4Gly_2.txt
- __MACOSX/data/._Y60C_Hamp4Gly_2.txt
- data/I221F.txt
- __MACOSX/data/._I221F.txt
- data/Y60C_Hamp4Gly_3.txt
- __MACOSX/data/._Y60C_Hamp4Gly_3.txt
- data/A213W_2.txt
- __MACOSX/data/._A213W_2.txt
- __MACOSX/._data
