# Supplementary material for: Allosteric mechanism of signal transduction in the two-component system histidine kinase PhoQ
Source: eLife. 2021 Dec 14;10:e73336. doi: 10.7554/eLife.73336 (PMC8719878; doi:10.7554/eLife.73336)
Supplement: Figure 8—source data 1. [file elife-73336-fig8-data1.zip › data/E232A_Hamp7Gly.txt]

#this is a comment
#this is also a comment
group=E232A_1, E232A_2, E232A_Hamp7Gly
name=E232A_Hamp7Gly
global_vars=s, k1, k3, kd, kss, a1
group_global_vars=k2
local_vars=a2
initial_guess=s:1, k1:1e2, k2:1e1, a1:1e-2, a2:1e-5, k3:10, kd:1e-5, kss:1e-2
bounds=s:[.01 1e8], k1:[1e-5 1e5], k2:[1e-5 1e5], k3:[1e-5 1e5], kd:[1e-8 1e2], kss:[1e-8 1e2], a1:[1e-5 1e5], a2:[0.999 1.001]
mg, activity, crosslink
0.0001, 75, 0.77
0.0004, 77, 0.75
0.0016, 81, 0.44
0.0064, 78, 0.00
0.0256, 86, 0.00
