# Supplementary material for: Allosteric mechanism of signal transduction in the two-component system histidine kinase PhoQ
Source: eLife. 2021 Dec 14;10:e73336. doi: 10.7554/eLife.73336 (PMC8719878; doi:10.7554/eLife.73336)
Supplement: Figure 8—source data 1. [file elife-73336-fig8-data1.zip › data/Y60C_TM7Gly_1.txt]

#this is a comment
#this is also a comment
group= Y60C_TM7Gly_1, Y60C_TM7Gly_2
name=Y60C_TM7Gly_1
global_vars=s, kd, kss, k1, k2, k3, a2
group_global_vars=a1
local_vars=
initial_guess=s:1, k1:1e2, k2:1e1, a1:1e-2, a2:1e-5, k3:10, kd:1e-5, kss:1e-2
bounds=s:[.01 1e8], k1:[1e-5 1e5], k2:[1e-5 1e5], k3:[1e-5 1e5], kd:[1e-8 1e2], kss:[1e-8 1e2], a1:[0.999 1.001], a2:[1e-8 1e2]
mg, activity, crosslink
0.0001, 9, .98
0.0004, 6, .98
0.0016, 5, .98
0.0064, 2, .89
0.0256, -1, .85
