# Supplementary material for: Allosteric mechanism of signal transduction in the two-component system histidine kinase PhoQ
Source: eLife. 2021 Dec 14;10:e73336. doi: 10.7554/eLife.73336 (PMC8719878; doi:10.7554/eLife.73336)
Supplement: Figure 8—source data 1. [file elife-73336-fig8-data1.zip › data/L224F.txt]

#this is a comment
#this is also a comment
group=L224F 
name=L224F 
group_global_vars= 
global_vars=s, k1, k3, kd, kss, a2
local_vars=k2, a1
initial_guess=s:1, k1:1e2, k2:1e1, a1:1e-2, a2:1e-5, k3:10, kd:1e-5, kss:1e-2
bounds=s:[.01 1e8], k1:[1e-5 1e5], k2:[1e-5 1e5], k3:[1e-5 1e5], kd:[1e-8 1e2], kss:[1e-8 1e2], a1:[1e-5 1e5], a2:[1e-8 1e2]
mg, activity, crosslink
0.0001, 29, 0.86
0.0004, 31, 0.72
0.0016, 25, 0.53
0.0064, 10, 0.1
0.0256, 4, 0.01
