# Supplementary material for: Allosteric mechanism of signal transduction in the two-component system histidine kinase PhoQ
Source: eLife. 2021 Dec 14;10:e73336. doi: 10.7554/eLife.73336 (PMC8719878; doi:10.7554/eLife.73336)
Supplement: Figure 8—source data 1. [file elife-73336-fig8-data1.zip › data/Y60C_3.txt]

#this is a comment
#this is also a comment
group=Y60C_1, Y60C_2, Y60C_3, Y60C_4, Y60C_5, Y60C_6, Y60C_7, Y60C_8, Y60C_9
name=Y60C_3
global_vars=s, k3, kd, kss, a1, a2, k2, k1
group_global_vars=
local_vars=
initial_guess=s:1, k1:1e2, k2:1e1, a1:1e-2, a2:1e-5, k3:10, kd:1e-5, kss:1e-2
bounds=s:[.01 1e8], k1:[1e-5 1e5], k2:[1e-5 1e5], k3:[1e-5 1e5], kd:[1e-8 1e2], kss:[1e-8 1e2], a1:[1e-5 1e5], a2:[1e-8 1e2]
mg, activity, crosslink
0.0001, 75, .94
0.0004, 74, .89
0.0016, 38, .63
0.0064, 7, .24
0.0256, 0, .09
