# Supplementary material for: Allosteric mechanism of signal transduction in the two-component system histidine kinase PhoQ
Source: eLife. 2021 Dec 14;10:e73336. doi: 10.7554/eLife.73336 (PMC8719878; doi:10.7554/eLife.73336)
Supplement: Source code 1. [file elife-73336-supp1.zip › phoq_fit.job]

#!/bin/bash

#export TMPDIR=/scratch
#export MYTMP=`mktemp -d`
#cd $MYTMP

#$ -S /bin/bash
#$ -o /wynton/home/degradolab/nick.polizzi/phoq/012721/logfiles
#$ -e /wynton/home/degradolab/nick.polizzi/phoq/012721/logfiles
#$ -cwd
#$ -r y
#$ -j y
#$ -l mem_free=512M
#$ -l h_rt=070:00:00
#$ -t 1-500

export OMP_NUM_THREADS=1

date
hostname

conda activate env_combs  # loads python packages needed for phoq_fit_local_global.py
cat phoq_fit_local_global.py
python phoq_fit_local_global.py $SGE_TASK_ID
conda deactivate

qstat -j $JOB_ID
