# Supplementary material for: Allosteric mechanism of signal transduction in the two-component system histidine kinase PhoQ
Source: eLife. 2021 Dec 14;10:e73336. doi: 10.7554/eLife.73336 (PMC8719878; doi:10.7554/eLife.73336)
Supplement: Source code 3. [file elife-73336-supp3.zip]

Archive with 1 entries (1 files):
- phoq_fit_local_global_ipython.py
